# Supplementary material for: Occult Vancomycin-Resistant Enterococcus faecium ST117 Displaying a Highly Mutated vanB2 Operon
Source: Antibiotics (Basel). 2023 Feb 27;12(3):476. doi: 10.3390/antibiotics12030476 (PMC10044008; doi:10.3390/antibiotics12030476)
Supplement: Supplementary file 1 [file antibiotics-12-00476-s001.zip]

Archive with 1 entries (1 files):
- antibiotics-2201553-supplementary.xlsx
