# Supplementary material for: Occult Vancomycin-Resistant Enterococcus faecium ST117 Displaying a Highly Mutated vanB2 Operon
Source: Antibiotics (Basel). 2023 Feb 27;12(3):476. doi: 10.3390/antibiotics12030476 (PMC10044008; doi:10.3390/antibiotics12030476)
Supplement: Supplementary file 1 [file antibiotics-12-00476-s001.zip › antibiotics-2201553-supplementary.xlsx]

## Sheet: Table S1a
	Accession numbers of the sequences, type of data and status of Enterococcus faecium isolates from University Hospital, Sassari, Italy;
	Accession/Biosample	BioProject	Sample Name	Type of data	Status
1	SAMN06065915	PRJNA335386	SSM5539	wgs/contigs	released
2	SAMN06075434	PRJNA335386	SSM5540	wgs/contigs	released
3	SAMN06075437	PRJNA335386	SSM5552	Illumina paired end reads	to be released upon publication
4	SAMN06075436	PRJNA335386	SSM5544	Illumina paired end reads	to be released upon publication
5	SAMN06075435	PRJNA335386	SSM5541	Illumina paired end reads	to be released upon publication
6	SAMN32069094	PRJNA335386	SSM5811	Illumina paired end reads	released
7	SAMN32069095	PRJNA335386	SSM5812	Illumina paired end reads	released
8	SAMN32069096	PRJNA335386	SSM5777	Illumina paired end reads	to be released upon publication
9	SAMN32069097	PRJNA335386	SSM5775	Illumina paired end reads	to be released upon publication
10	SAMN33284831	PRJNA335386	SSM5551	Illumina paired end reads	to be released upon publication

## Sheet: Table S1b
Characteristics and antimicrobial resistant genes of the 10 sequenced Enterococcus faecium isolates
SSM Strain	Date	Source	Ward	Resistant phenotype	VAN MIC mg/L	TEC MIC mg/L	Antimicrobial resistance genes
5540	22 April 2013	CVC	Surgery	AMP-GEN-STR-ERY-CIP-IMI	≤ 0,5	≤ 0,5	aac(6')Ii, aac(6')-aph(2"), aph(3')-III, ermB, msrC
5551	6 June 2013	A. fluid	Surgery	AMP-GEN-STR-ERY-CIP-IMI	1	≤ 0,5	aac(6')Ii, aph(3')-III, ant6-Ia, aad6, ermB, msrC, tetL
5539	4 August 2013	Bile	Surgery	AMP-STR-ERY-CIP-IMI	≤ 0,5	≤ 0,5	aac(6')Ii, ant6-Ia,ermB, msrC, cat
5552	6 October 2013	Blood	Surgery	AMP-GEN-ERY-CIP-IMI	≤ 0,5	≤ 0,5	aac(6')Ii, aac(6')-aph(2"), aph(3')-III, aad6, ermB, msrC, dfrF
5544	4 November 2013	B. aspirate	Surgery	AMP-GEN-STR-ERY-CIP-IMI	≤0,25	≤ 0,25	aac(6')Ii, aph(3')-III, ant6-Ia, ermB, msrC
5541	4 December 2013	F. fluid	Surgery	AMP-GEN-STR-ERY-CIP-IMI	1	≤ 0,12	aac(6')-aph(2"), aph(3')-III, ant6-Ia, aad6, ermB, msrC, dfrF
5775	20 January 2017	D. fluid	Surgery	AMP-STR-ERY-CIP-IMI	≤ 0,5	1	aac(6')Ii, aac(6')-aph(2"), aph(3')-III, ant6-Ia, ermB, msrC
5777	25 January 2017	A. fluid	ICU	AMP-GEN-STR-ERY-CIP-IMI-VAN	≤ 0,5	≤ 0,5	aac(6')Ii, aph(3')-III, ant6-Ia, ermB, msrC, dfrG, vanB
5811	2 May 2018	Wound	ICU	AMP-GEN-STR-ERY-CIP-IMI-VAN	8	≤ 0,5	aac(6')Ii, aac(6')-aph(2"), aph(3')-III, ant6-Ia, msrC, tetM, vanB
5812	3 May 2018	CVC	ICU	AMP-GEN-STR-ERY-CIP-IMI-VAN	≥ 32	≤ 0,5	aac(6')Ii, aph(3')-III, ant6-Ia, msrC, tetM, vanB
AMP: Ampicillin, GEN: high-level Gentamicin, STR: high-level Streptomycin, ERY: Erythromycin, CIP: Ciprofloxacin, IMI: Imipenem, LNZ: Linezolid, TGC: Tigecycline, VAN: Vancomycin, TEC: Teicoplanin
CVC = central venous catheter; A. fluid: abdominal fluid; D. fluid: drainage fluid; F. fluid: fistula fluid; B. aspirate: broncho aspirate. ICU: Intensive Unit Care
Antimicrobial resistance genes were identified by ResFinder 4.0 available at the Center for Genomic Epidemiology (http://www.genomicepidemiology.org/)

## Sheet: Table S1c
Primers utilized to amplify the vanB2 operon of Enterococcus faecium isolate SSM5777 after exposure to vancomycin.
Primers	Reference strain Aus0004 (CP003351)	Oligonucleotide sequence	Product size
	(bp)	(5’ to 3’)	(bp)
VanRout_fw	from 23 to 43	AGGCGGGCAAGTGGTGGATCA	1532
VanS_rv	from 1535 to 1554	ATGAGCTTGGCGCACTGGCT
VanR_fw	from 355 to 373	CTGTAATACAGTAAGGGCG	1391
VanS1_rv	from 1725 to 1744	TGTAGTCACCGATATTTTCA
VanS_fw	from 1223 to 1241	AAGATAAAGAGGGAAGCGT	1509
VanY_rv	from 2712 to 2731	AACGCTCTTGCCACCGCCAA
VanS2_fw VanW1_rv	from 2053 to 2071	GTACGGATATGGAGTGAGC	1376
	from 3409 to 3428	CGGCTGTCGCTATGCGCAGA
VanW1_fw VanH1_rv	from 3409 to 4837	TTATGCGGGAATGAGATTTGAC	1450
	from 3388 to 3409	CTCCGCGCGCGGTGTTGATT
VanH_fw	from 4216 to 4237	TTTCATATTATCCCTACGCTGA	1417
VanB_rv	from 2613 to 2632	CGGCACGGTCAGGTTCGTCC
VanB1_fw VanX1_rv	from 5612 to 5632	CCGGCACGGTCAGGTTCGTC	1161
	from 6749 to 6772	AGTATTGGTTTTGTATCAGATTTT
